# Supplementary material for: The impact of targeting repetitive BamHI-W sequences on the sensitivity and precision of EBV DNA quantification
Source: PLoS One. 2017 Aug 29;12(8):e0183856. doi: 10.1371/journal.pone.0183856 (PMC5574619; doi:10.1371/journal.pone.0183856)
Supplement: S1 File — (XLSX) [file pone.0183856.s003.xlsx]

## Sheet: Bam-W, LMP2 Linearity Fig 2, S1
	Fig 1 A
	Assigned by WHO (IU/ml)	Tested by BAM-W in replicates
		1	2	3	4	5	6	7	8	9	10	11	12	13
	6.69897	6.75051	6.68395						6.69984	6.68215	6.71012	6.70329	6.65225	6.64738
	5.69897	5.66276	5.64836	5.64444	5.65992	5.66558	5.67025	5.6561	5.70329	5.68485	5.73159	5.67669	5.68034	5.70672
	4.69897	4.74819	4.74351	4.716	4.6981	4.72997	4.70157	4.71933	4.75511	4.70672	4.72099	4.6981	4.76193	4.80618
	3.69897	3.72099	3.80956	3.79449	3.73719	3.68214	3.74429	3.73878	3.68931	3.67025	3.6902	3.55388	3.78319	3.6721
	2.69897	2.79449	2.73719	2.93752	2.95037	2.74974	2.47129	2.96942	2.72346	2.29666	2.91062	2.61172	2.91593	2.36361
	Fig 1B
	Assigned by WHO (IU/ml)	Tested by LMP 2
		1	2	3	4	5	6	7	8	9	10	11
	6.69897	6.718	6.695						6.695	6.712	6.702	6.695
	5.69897	5.667	5.676	5.682	5.675	5.662	5.681	5.653	5.698	5.737	5.702	5.696
	4.69897	4.801	4.721	4.73	4.689	4.741	4.711	4.723	4.782	4.695	4.735	4.743
	3.69897	3.829	3.691	3.703	3.517	3.622	3.704	3.625	3.438	3.415	3.591	3.816
	2.69897	2.568	2.844	2.774	2.934	2.702	2.631	2.899	2.908	2.501	2.721	2.452

## Sheet: Fig 3 and Table S2 Probit
				Bam-W	Concentratiom	Log(10) of conc	Replicates	positives	percentage	Probit
					500	2.69897	4	4	1
					400	2.60206	4	4	1
						2.33			0.95	6.64485
					250	2.39794	26	25	0.961538	6.76883
					200	2.30103	37	36	0.972973	6.9264
					160	2.20412	36	28	0.777778	5.76471
					120	2.07918	62	54	0.870968	6.13098
					80	1.90309	26	16	0.615385	5.29338
				LMP2	Concentratiom	Log(10) of conc	Replicates	positives	percentage	Probit
					1000	3	21	21	1
						3.085			0.95	6.65
					500	2.69897	28	21	0.75	5.67449
					400	2.60206	29	22	0.758621	5.70187
					300	2.47712	24	14	0.583333	5.21043
					200	2.30103	14	8	0.571429	5.18001
					150	2.17609	14	4	0.285714	4.43405

## Sheet: Fig 4 and Table 1
			Bland-Altman Comparisons
		Dilutions	B95.8 (IU/ml)			Raji (IU/ml)
			LMP2	Argene	Bam-W	LMP2	Argene	Bam-W
		1	6.41664	6.40739	6.40483	6.67117	6.46982	6.34733
		2	6.03141	5.98856	6.01178	6.51851	6.19451	6.12711
		3	5.37475	5.30427	5.31175	6.00195	5.74351	5.60368
		4	5.09691	5.08636	5.0899	5.65944	5.46315	5.32838
		5	4.33143	4.27184	4.33945	5.0086	4.84819	4.71517
		6	3.95928	4.05115	4.14145	4.71265	4.52956	4.49206
		7	3.76118	3.73997	3.92428	4.31281	4.233	4.15685
		8	3.39881	3.3032	3.55811	3.7608	3.77232	3.73799
		9	3.19173	3.00325	3.47857	3.56879	3.43933	3.59879
		10	2.68975	2.44638	2.89735	3.19354	3.16894	3.21617

## Sheet: Fig 5
					Bland-Altman on clinical samples
					Argene vs Bam-W > LOD		Bam-W vs LMP2 >LOD		Argene vs LMP2 > LOD
					Argene	Bam-W	Bam-W	LMP2	Argene	LMP2
					2.16328	2.93475	3.82963	3.82963	3.40009	3.18184
					2.24005	2.74468	4.82737	4.82737	3.42949	3.38111
					2.45099	2.81987	5.07555	5.07555	3.57542	3.38917
					2.50199	2.63949	4.6149	4.6149	3.71164	3.66039
					2.5361	3.02816	4.87099	4.87099	3.76072	3.69064
					2.60629	3.39881	3.46471	3.46471	3.76072	3.76827
					2.91436	3.38739	4.42243	4.42243	3.93125	3.73918
					2.97991	2.90091	4.80889	4.80889	4.27388	4.07004
					3.40009	3.46471	3.74194	3.74194	4.49349	4.31281
					3.42949	3.94101	3.67394	3.67394	4.65629	4.45484
					3.57542	3.82963	3.93626	3.93626	4.70415	4.51255
					3.71164	3.93626	3.94101	3.94101	4.81077	4.61595
					3.76072	3.67394
					3.76072	3.74194
					3.93125	4.42243
					4.27388	4.6149
					4.49349	4.82737
					4.65629	4.80889
					4.70415	4.87099
					4.81077	5.07555
